# Supplementary material for: Multilayer Haze-Assisted Luminescent Solar Concentrators for Enhanced Photovoltaic Performance
Source: Materials (Basel). 2025 Dec 1;18(23):5422. doi: 10.3390/ma18235422 (PMC12692778; doi:10.3390/ma18235422)
Supplement: Supplementary file 1 [file materials-18-05422-s001.zip]

Archive with 1 entries (1 files):
- materials-3975967-supplementary.pdf
